# Supplementary material for: A taxonomic revision of three Chinese spurless species of genus Epimedium L. (Berberidaceae)
Source: PhytoKeys. 2017 Mar 23;(78):23–36. doi: 10.3897/phytokeys.78.11640 (PMC5543273; doi:10.3897/phytokeys.78.11640)
Supplement: XML Treatment for Epimedium ecalcaratum [file phytokeys.78.11640-treatment1.xml]

<!DOCTYPE tp:taxon-treatment
  PUBLIC "-//TaxonX//DTD Taxonomic Treatment Publishing DTD v0 20100105//EN" "tax-treatment-NSO.dtd">
<tp:taxon-treatment xmlns:tp="http://www.plazi.org/taxpub"><tp:treatment-meta><kwd-group><label>Taxon classification</label><kwd><named-content xmlns:xlink="http://www.w3.org/1999/xlink" content-type="kingdom">Plantae</named-content></kwd><kwd><named-content xmlns:xlink="http://www.w3.org/1999/xlink" content-type="order">ORDO</named-content></kwd><kwd><named-content xmlns:xlink="http://www.w3.org/1999/xlink" content-type="family">FAMILIA</named-content></kwd></kwd-group><mixed-citation publication-type="journal"><person-group><name><surname>Liu</surname><given-names>Shaoxiong</given-names></name><name><surname>Liu</surname><given-names>Linjian</given-names></name><name><surname>Huang</surname><given-names>Xiaofang</given-names></name><name><surname>Zhu</surname><given-names>Yuye</given-names></name><name><surname>Xu</surname><given-names>Yanqin</given-names></name></person-group><article-title>A taxonomic revision of three Chinese spurless species of genus <italic><tp:taxon-name><tp:taxon-name-part taxon-name-part-type="genus" reg="Epimedium">Epimedium</tp:taxon-name-part></tp:taxon-name></italic> L. (<tp:taxon-name><tp:taxon-name-part taxon-name-part-type="family">Berberidaceae</tp:taxon-name-part></tp:taxon-name>)</article-title><source>PhytoKeys</source><day>23</day><month>3</month><year>2017</year><volume>2017</volume><issue>78</issue><fpage>23</fpage><lpage>36</lpage><pub-id pub-id-type="doi">10.3897/phytokeys.78.11640</pub-id></mixed-citation></tp:treatment-meta><tp:nomenclature><tp:taxon-name>
              <tp:taxon-name-part taxon-name-part-type="genus" reg="Epimedium">Epimedium</tp:taxon-name-part>
              <tp:taxon-name-part taxon-name-part-type="species" reg="ecalcaratum">ecalcaratum</tp:taxon-name-part>
            </tp:taxon-name><tp:taxon-authority>G. Y. Zhong</tp:taxon-authority><xref ref-type="fig" rid="F2">Figs 2A–D</xref><xref ref-type="fig" rid="F3">, 3A–G</xref><tp:nomenclature-citation-list><tp:nomenclature-citation><tp:taxon-name>
                  <tp:taxon-name-part taxon-name-part-type="genus" reg="Epimedium">Epimedium</tp:taxon-name-part> <tp:taxon-name-part taxon-name-part-type="species" reg="ecalcaratum">ecalcaratum</tp:taxon-name-part></tp:taxon-name><comment>G. Y. Zhong, Acta. Phytotax. Sin., 29: 89. 1991. Type: China. Sichuan: Baoxing, alt. 1100 m, 30 May 1987, <italic>G. Y. Zhong 87-02</italic> (Holotype, <abbrev xmlns:xlink="http://www.w3.org/1999/xlink" content-type="institution" xlink:title="Chongqing Academy of Chinese Materia Medica" id="ABBRID0EF5AE" xlink:type="simple">SM</abbrev>).</comment></tp:nomenclature-citation></tp:nomenclature-citation-list></tp:nomenclature><tp:treatment-sec sec-type="description" id="SECID0EK5AE"><title>Description.</title><p>Flowering stem 20–40 cm long. Rhizome long creeping, 1–3 mm in diameter. Leaves basal and cauline, trifoliolate, 5-foliolate, sometimes 7-foliolate; leaflets ovate, 2.5–4 × 2–3 cm, apex acuminate, base deeply cordate with regularly rounded lobes, terminal leaflet with equal rounded lobes, lateral leaflets oblique with outer lobe large and rounded, inner lobe smaller and rounded, margin spinose-serrate, abaxially long-pilose. Flowering stem usually with two alternate or opposite trifoliolate leaves, or sometimes three alternate trifoliolate leaves, occasionally two opposite 5-foliolate leaves, rarely three or four whorled leaves with unifoliolate, trifoliolate and/or 5-foliolate. Inflorescence raceme, 7–14-flowered, 10–16 cm long, glandular hairs. Flowers ca. 10 mm in diam., yellow, pedicels 1–2 cm long, glandular hairy. Outer sepals 4, pale purple, broadly ovate, ca. 4 × 1.5 mm. Inner sepals 4, purple-red, elliptic, ca. 5 × 1.5 mm. Petals 4, yellow, or sometimes purple-red spotted at base, spurless, ca. 6–8 × 4–5 mm, obovate, apex subacute. Stamens ca. 4.5 mm; anthers yellow, ca. 1.5 mm.</p><fig id="F2" position="float" orientation="portrait"><label>Figure 2.</label><caption><p>Photos of <italic><tp:taxon-name><tp:taxon-name-part taxon-name-part-type="genus" reg="Epimedium">E.</tp:taxon-name-part> <tp:taxon-name-part taxon-name-part-type="species" reg="ecalcaratum">ecalcaratum</tp:taxon-name-part></tp:taxon-name></italic>, <italic><tp:taxon-name><tp:taxon-name-part taxon-name-part-type="genus" reg="Epimedium">E.</tp:taxon-name-part> <tp:taxon-name-part taxon-name-part-type="species" reg="platypetalum">platypetalum</tp:taxon-name-part></tp:taxon-name></italic>, and <italic><tp:taxon-name><tp:taxon-name-part taxon-name-part-type="genus" reg="Epimedium">E.</tp:taxon-name-part> <tp:taxon-name-part taxon-name-part-type="species" reg="campanulatum">campanulatum</tp:taxon-name-part></tp:taxon-name></italic>. <bold>A–B</bold> Flower of <italic><tp:taxon-name><tp:taxon-name-part taxon-name-part-type="genus" reg="Epimedium">E.</tp:taxon-name-part> <tp:taxon-name-part taxon-name-part-type="species" reg="ecalcaratum">ecalcaratum</tp:taxon-name-part></tp:taxon-name></italic> <bold>C</bold> Rhizome of <italic><tp:taxon-name><tp:taxon-name-part taxon-name-part-type="genus" reg="Epimedium">E.</tp:taxon-name-part> <tp:taxon-name-part taxon-name-part-type="species" reg="ecalcaratum">ecalcaratum</tp:taxon-name-part></tp:taxon-name></italic> <bold>D</bold> Morphology of <italic><tp:taxon-name><tp:taxon-name-part taxon-name-part-type="genus" reg="Epimedium">E.</tp:taxon-name-part> <tp:taxon-name-part taxon-name-part-type="species" reg="ecalcaratum">ecalcaratum</tp:taxon-name-part></tp:taxon-name></italic> <bold>E–F</bold> Flower of <italic><tp:taxon-name><tp:taxon-name-part taxon-name-part-type="genus" reg="Epimedium">E.</tp:taxon-name-part> <tp:taxon-name-part taxon-name-part-type="species" reg="platypetalum">platypetalum</tp:taxon-name-part></tp:taxon-name></italic> <bold>G</bold> Rhizome of <italic><tp:taxon-name><tp:taxon-name-part taxon-name-part-type="genus" reg="Epimedium">E.</tp:taxon-name-part> <tp:taxon-name-part taxon-name-part-type="species" reg="platypetalum">platypetalum</tp:taxon-name-part></tp:taxon-name></italic> <bold>H</bold> Morphology of <italic><tp:taxon-name><tp:taxon-name-part taxon-name-part-type="genus" reg="Epimedium">E.</tp:taxon-name-part> <tp:taxon-name-part taxon-name-part-type="species" reg="platypetalum">platypetalum</tp:taxon-name-part></tp:taxon-name></italic> <bold>I–J</bold> Flower of <italic><tp:taxon-name><tp:taxon-name-part taxon-name-part-type="genus" reg="Epimedium">E.</tp:taxon-name-part> <tp:taxon-name-part taxon-name-part-type="species" reg="campanulatum">campanulatum</tp:taxon-name-part></tp:taxon-name></italic> <bold>K</bold> Rhizome of <italic><tp:taxon-name><tp:taxon-name-part taxon-name-part-type="genus" reg="Epimedium">E.</tp:taxon-name-part> <tp:taxon-name-part taxon-name-part-type="species" reg="campanulatum">campanulatum</tp:taxon-name-part></tp:taxon-name></italic> <bold>L</bold> Morphology of <italic><tp:taxon-name><tp:taxon-name-part taxon-name-part-type="genus" reg="Epimedium">E.</tp:taxon-name-part> <tp:taxon-name-part taxon-name-part-type="species" reg="campanulatum">campanulatum</tp:taxon-name-part></tp:taxon-name></italic>.</p></caption><graphic xmlns:xlink="http://www.w3.org/1999/xlink" xlink:href="phytokeys-78-023-g002.jpg" position="float" orientation="portrait" xlink:type="simple" id="oo_128178.jpg"/></fig></tp:treatment-sec><tp:treatment-sec sec-type="distribution" id="SECID0ETDAG"><title>Distribution and habitat.</title><p>
              <italic><tp:taxon-name><tp:taxon-name-part taxon-name-part-type="genus" reg="Epimedium">Epimedium</tp:taxon-name-part> <tp:taxon-name-part taxon-name-part-type="species" reg="ecalcaratum">ecalcaratum</tp:taxon-name-part></tp:taxon-name></italic> occurs in Baoxing, Luding, Shimian and Pengxian, Sichuan, often on mountain slopes and grassland with elevations ranging from 1100 m to 2100 m.</p></tp:treatment-sec><tp:treatment-sec sec-type="phenology" id="SECID0EEEAG"><title>Phenology.</title><p>
              <italic><tp:taxon-name><tp:taxon-name-part taxon-name-part-type="genus" reg="Epimedium">Epimedium</tp:taxon-name-part> <tp:taxon-name-part taxon-name-part-type="species" reg="ecalcaratum">ecalcaratum</tp:taxon-name-part></tp:taxon-name></italic> flowers from April to May, and fruits from May to August.</p></tp:treatment-sec><tp:treatment-sec sec-type="IUCN Red List category" id="SECID0EVEAG"><title>
              <abbrev xmlns:xlink="http://www.w3.org/1999/xlink" content-type="institution" xlink:title="International Union for Conservation of Nature" id="ABBRID0E1EAG" xlink:type="simple">IUCN</abbrev> Red List category.</title><p>
              <italic><tp:taxon-name><tp:taxon-name-part taxon-name-part-type="genus" reg="Epimedium">Epimedium</tp:taxon-name-part> <tp:taxon-name-part taxon-name-part-type="species" reg="ecalcaratum">ecalcaratum</tp:taxon-name-part></tp:taxon-name></italic> was designated as endangered (<abbrev xmlns:xlink="http://www.w3.org/1999/xlink" xlink:title="endangered" id="ABBRID0EMFAG" xlink:type="simple">EN</abbrev>) according to the International Union for Conservation of Nature (<abbrev xmlns:xlink="http://www.w3.org/1999/xlink" content-type="institution" xlink:title="International Union for Conservation of Nature" id="ABBRID0EQFAG" xlink:type="simple">IUCN</abbrev>) Red List criteria (<xref ref-type="bibr" rid="B6">IUCN 2015</xref>), because of exploitation for medicinal use.</p></tp:treatment-sec><tp:treatment-sec sec-type="material" id="SECID0EZFAG"><title>Specimens examined.</title><p>
              <bold>China. Sichuan</bold>: Baoxing, <italic>B.L. Guo 0539</italic> (<named-content xmlns:xlink="http://www.w3.org/1999/xlink" content-type="dwc:institutional_code" xlink:type="simple">IMD</named-content>), <italic>D.J. Yu 1892</italic> (<named-content xmlns:xlink="http://www.w3.org/1999/xlink" content-type="dwc:institutional_code" xlink:type="simple">PE</named-content>), <italic>G.Y. Zhong Z-8901</italic> (<abbrev xmlns:xlink="http://www.w3.org/1999/xlink" content-type="institution" xlink:title="Chongqing Academy of Chinese Materia Medica" id="ABBRID0ERGAG" xlink:type="simple">SM</abbrev>), <italic>Y.Q. Xu &amp; S.X. Liu 2015019</italic> (JXCM), <italic>2016022</italic> (JXCM). Luding, <italic>B.L. Guo 0611</italic> (<named-content xmlns:xlink="http://www.w3.org/1999/xlink" content-type="dwc:institutional_code" xlink:type="simple">IMD</named-content>). Shimian, <italic>Shimian Econ. Pl. Exped. 78-0222</italic> (<abbrev xmlns:xlink="http://www.w3.org/1999/xlink" content-type="institution" xlink:title="Chongqing Academy of Chinese Materia Medica" id="ABBRID0EDHAG" xlink:type="simple">SM</abbrev>). Pengxian, <italic>Z.B. Feng, D.H. Zhu &amp; X.J. Li, 20070428</italic> (<abbrev xmlns:xlink="http://www.w3.org/1999/xlink" content-type="institution" xlink:title="Virtual Museum System" id="ABBRID0EKHAG" xlink:type="simple">HX</abbrev>).</p></tp:treatment-sec><tp:treatment-sec><!--Section generated to contain objects referenced in tp:taxon-treatment.--><fig id="F3" position="float" orientation="portrait"><label>Figure 3.</label><caption><p>Population variation of leaves morphology in <italic><tp:taxon-name><tp:taxon-name-part taxon-name-part-type="genus" reg="Epimedium">E.</tp:taxon-name-part> <tp:taxon-name-part taxon-name-part-type="species" reg="ecalcaratum">ecalcaratum</tp:taxon-name-part></tp:taxon-name></italic>, <italic><tp:taxon-name><tp:taxon-name-part taxon-name-part-type="genus" reg="Epimedium">E.</tp:taxon-name-part> <tp:taxon-name-part taxon-name-part-type="species" reg="platypetalum">platypetalum</tp:taxon-name-part></tp:taxon-name></italic>, and <italic><tp:taxon-name><tp:taxon-name-part taxon-name-part-type="genus" reg="Epimedium">E.</tp:taxon-name-part> <tp:taxon-name-part taxon-name-part-type="species" reg="campanulatum">campanulatum</tp:taxon-name-part></tp:taxon-name></italic>. <bold>A–G</bold> <italic><tp:taxon-name><tp:taxon-name-part taxon-name-part-type="genus" reg="Epimedium">E.</tp:taxon-name-part> <tp:taxon-name-part taxon-name-part-type="species" reg="ecalcaratum">ecalcaratum</tp:taxon-name-part></tp:taxon-name></italic> <bold>H–L</bold> <italic><tp:taxon-name><tp:taxon-name-part taxon-name-part-type="genus" reg="Epimedium">E.</tp:taxon-name-part> <tp:taxon-name-part taxon-name-part-type="species" reg="platypetalum">platypetalum</tp:taxon-name-part></tp:taxon-name></italic> <bold>M–Q</bold> <italic><tp:taxon-name><tp:taxon-name-part taxon-name-part-type="genus" reg="Epimedium">E.</tp:taxon-name-part> <tp:taxon-name-part taxon-name-part-type="species" reg="campanulatum">campanulatum</tp:taxon-name-part></tp:taxon-name></italic>.</p></caption><graphic xmlns:xlink="http://www.w3.org/1999/xlink" xlink:href="phytokeys-78-023-g003.jpg" position="float" orientation="portrait" xlink:type="simple" id="oo_128179.jpg"/></fig></tp:treatment-sec><ref-list><ref id="B6"><mixed-citation xmlns:xlink="http://www.w3.org/1999/xlink" xlink:type="simple">
          <institution xlink:type="simple">IUCN</institution> (<year>2015</year>) <source>The IUCN red list of threatened species, version 2015.4</source>. <publisher-name>IUCN Red List Unit</publisher-name>, <publisher-loc>Cambridge U.K.</publisher-loc> <ext-link xlink:type="simple" ext-link-type="uri" xlink:href="http://www.iucnredlist.org/">http://www.iucnredlist.org/</ext-link> [accessed: 27 June 2016]</mixed-citation></ref></ref-list></tp:taxon-treatment>
