# Supplementary material for: A taxonomic revision of three Chinese spurless species of genus Epimedium L. (Berberidaceae)
Source: PhytoKeys. 2017 Mar 23;(78):23–36. doi: 10.3897/phytokeys.78.11640 (PMC5543273; doi:10.3897/phytokeys.78.11640)
Supplement: XML Treatment for Epimedium platypetalum [file phytokeys.78.11640-treatment2.xml]

<!DOCTYPE tp:taxon-treatment
  PUBLIC "-//TaxonX//DTD Taxonomic Treatment Publishing DTD v0 20100105//EN" "tax-treatment-NSO.dtd">
<tp:taxon-treatment xmlns:tp="http://www.plazi.org/taxpub"><tp:treatment-meta><kwd-group><label>Taxon classification</label><kwd><named-content xmlns:xlink="http://www.w3.org/1999/xlink" content-type="kingdom">Plantae</named-content></kwd><kwd><named-content xmlns:xlink="http://www.w3.org/1999/xlink" content-type="order">ORDO</named-content></kwd><kwd><named-content xmlns:xlink="http://www.w3.org/1999/xlink" content-type="family">FAMILIA</named-content></kwd></kwd-group><mixed-citation publication-type="journal"><person-group><name><surname>Liu</surname><given-names>Shaoxiong</given-names></name><name><surname>Liu</surname><given-names>Linjian</given-names></name><name><surname>Huang</surname><given-names>Xiaofang</given-names></name><name><surname>Zhu</surname><given-names>Yuye</given-names></name><name><surname>Xu</surname><given-names>Yanqin</given-names></name></person-group><article-title>A taxonomic revision of three Chinese spurless species of genus <italic><tp:taxon-name><tp:taxon-name-part taxon-name-part-type="genus" reg="Epimedium">Epimedium</tp:taxon-name-part></tp:taxon-name></italic> L. (<tp:taxon-name><tp:taxon-name-part taxon-name-part-type="family">Berberidaceae</tp:taxon-name-part></tp:taxon-name>)</article-title><source>PhytoKeys</source><day>23</day><month>3</month><year>2017</year><volume>2017</volume><issue>78</issue><fpage>23</fpage><lpage>36</lpage><pub-id pub-id-type="doi">10.3897/phytokeys.78.11640</pub-id></mixed-citation></tp:treatment-meta><tp:nomenclature><tp:taxon-name>
              <tp:taxon-name-part taxon-name-part-type="genus" reg="Epimedium">Epimedium</tp:taxon-name-part>
              <tp:taxon-name-part taxon-name-part-type="species" reg="platypetalum">platypetalum</tp:taxon-name-part>
            </tp:taxon-name><tp:taxon-authority>K. I. Meyer</tp:taxon-authority><xref ref-type="fig" rid="F2">Figs 2E–H</xref><xref ref-type="fig" rid="F3">, 3H–L</xref><tp:nomenclature-citation-list><tp:nomenclature-citation><tp:taxon-name>
                  <tp:taxon-name-part taxon-name-part-type="genus" reg="Epimedium">Epimedium</tp:taxon-name-part> <tp:taxon-name-part taxon-name-part-type="species" reg="platypetalum">platypetalum</tp:taxon-name-part></tp:taxon-name><comment>K. I. Meyer, Repert. Spec. Nov. Regni Veg. Beih., 12: 380. 1922. Type: China. Sichuan: Wenchuan, alt. 1600 m, <italic>Limpricht 1386</italic> (Syntypes, WRSLE, WU).</comment></tp:nomenclature-citation></tp:nomenclature-citation-list></tp:nomenclature><tp:treatment-sec sec-type="description" id="SECID0ELJAG"><title>Description.</title><p>Flowering stem 25–35 cm long. Rhizome thin, short or long-creeping, 1–3 mm in diameter. Leaves basal and cauline, trifoliolate; leaflets subrounded, ca. 4.5 × 4 cm, apex rounded, base deeply cordate with regularly rounded lobes, terminal leaflet with equal rounded lobes, lateral leaflets oblique with outer lobe large and rounded, inner lobe smaller and rounded, margin spinose-serrate, abaxially pilose. Flowering stem with 1 trifoliolate (rarely 5-foliolate) leaves, sometimes 2 opposite trifoliolate leaves, occasionally 2 opposite unifoliolate leaves. Inflorescence raceme, 2–6-flowered, 7–12 cm long, almost glabrous. Flowers ca. 10 mm in diameter, yellow, pedicels 0.5–1 cm long, glandular hairs. Outer sepals 4, green, triangular-lanceolate, ca. 2 ×1 mm. Inner sepals 4, purple-red, ovate, ca. 4 × 1.5 mm. Petals 4, yellow, spurless, ca. 6–8 × 4–5 mm, oblong, apex rounded. Stamens ca. 3 mm; anthers yellow, ca. 2 mm.</p><fig id="F3" position="float" orientation="portrait"><label>Figure 3.</label><caption><p>Population variation of leaves morphology in <italic><tp:taxon-name><tp:taxon-name-part taxon-name-part-type="genus" reg="Epimedium">E.</tp:taxon-name-part> <tp:taxon-name-part taxon-name-part-type="species" reg="ecalcaratum">ecalcaratum</tp:taxon-name-part></tp:taxon-name></italic>, <italic><tp:taxon-name><tp:taxon-name-part taxon-name-part-type="genus" reg="Epimedium">E.</tp:taxon-name-part> <tp:taxon-name-part taxon-name-part-type="species" reg="platypetalum">platypetalum</tp:taxon-name-part></tp:taxon-name></italic>, and <italic><tp:taxon-name><tp:taxon-name-part taxon-name-part-type="genus" reg="Epimedium">E.</tp:taxon-name-part> <tp:taxon-name-part taxon-name-part-type="species" reg="campanulatum">campanulatum</tp:taxon-name-part></tp:taxon-name></italic>. <bold>A–G</bold> <italic><tp:taxon-name><tp:taxon-name-part taxon-name-part-type="genus" reg="Epimedium">E.</tp:taxon-name-part> <tp:taxon-name-part taxon-name-part-type="species" reg="ecalcaratum">ecalcaratum</tp:taxon-name-part></tp:taxon-name></italic> <bold>H–L</bold> <italic><tp:taxon-name><tp:taxon-name-part taxon-name-part-type="genus" reg="Epimedium">E.</tp:taxon-name-part> <tp:taxon-name-part taxon-name-part-type="species" reg="platypetalum">platypetalum</tp:taxon-name-part></tp:taxon-name></italic> <bold>M–Q</bold> <italic><tp:taxon-name><tp:taxon-name-part taxon-name-part-type="genus" reg="Epimedium">E.</tp:taxon-name-part> <tp:taxon-name-part taxon-name-part-type="species" reg="campanulatum">campanulatum</tp:taxon-name-part></tp:taxon-name></italic>.</p></caption><graphic xmlns:xlink="http://www.w3.org/1999/xlink" xlink:href="phytokeys-78-023-g003.jpg" position="float" orientation="portrait" xlink:type="simple" id="oo_128179.jpg"/></fig></tp:treatment-sec><tp:treatment-sec sec-type="distribution" id="SECID0EFMAG"><title>Distribution and habitat.</title><p>
              <italic><tp:taxon-name><tp:taxon-name-part taxon-name-part-type="genus" reg="Epimedium">Epimedium</tp:taxon-name-part> <tp:taxon-name-part taxon-name-part-type="species" reg="platypetalum">platypetalum</tp:taxon-name-part></tp:taxon-name></italic> occurs in Sichuan and Shanxi, often on mountain slopes with elevations ranging from 1300 m to 2800 m.</p></tp:treatment-sec><tp:treatment-sec sec-type="phenology" id="SECID0EWMAG"><title>Phenology.</title><p>
              <italic><tp:taxon-name><tp:taxon-name-part taxon-name-part-type="genus" reg="Epimedium">Epimedium</tp:taxon-name-part> <tp:taxon-name-part taxon-name-part-type="species" reg="platypetalum">platypetalum</tp:taxon-name-part></tp:taxon-name></italic> flowers from April to May, and fruits from May to June.</p></tp:treatment-sec><tp:treatment-sec sec-type="IUCN Red List category" id="SECID0EHNAG"><title>
              <abbrev xmlns:xlink="http://www.w3.org/1999/xlink" content-type="institution" xlink:title="International Union for Conservation of Nature" id="ABBRID0EMNAG" xlink:type="simple">IUCN</abbrev> Red List category.</title><p>
              <italic><tp:taxon-name><tp:taxon-name-part taxon-name-part-type="genus" reg="Epimedium">Epimedium</tp:taxon-name-part> <tp:taxon-name-part taxon-name-part-type="species" reg="platypetalum">platypetalum</tp:taxon-name-part></tp:taxon-name></italic> should be designated as Vulnerable (<abbrev xmlns:xlink="http://www.w3.org/1999/xlink" xlink:title="Vulnerable" id="ABBRID0E5NAG" xlink:type="simple">VU</abbrev>) according to the International Union for Conservation of Nature (<abbrev xmlns:xlink="http://www.w3.org/1999/xlink" content-type="institution" xlink:title="International Union for Conservation of Nature" id="ABBRID0ECOAG" xlink:type="simple">IUCN</abbrev>) Red List criteria (<xref ref-type="bibr" rid="B6">IUCN 2015</xref>), because of habitat destruction.</p></tp:treatment-sec><tp:treatment-sec sec-type="material" id="SECID0ELOAG"><title>Specimens examined.</title><p>
              <bold>China. Sichuan</bold>: Maoxian, <italic>S. Y. Chen 5210</italic> (<named-content xmlns:xlink="http://www.w3.org/1999/xlink" content-type="dwc:institutional_code" xlink:type="simple">NAS</named-content>). Nanjiang, <italic>B. L. Guo A56</italic> (<named-content xmlns:xlink="http://www.w3.org/1999/xlink" content-type="dwc:institutional_code" xlink:type="simple">IMD</named-content>). <bold>Shanxi</bold>: Nanzheng, <italic>J.X. Lv, Y.P. Lv &amp; X.F. Zhuo E84009</italic> (<named-content xmlns:xlink="http://www.w3.org/1999/xlink" content-type="dwc:institutional_code" xlink:type="simple">PE</named-content>), <italic>E84010</italic> (<named-content xmlns:xlink="http://www.w3.org/1999/xlink" content-type="dwc:institutional_code" xlink:type="simple">PE</named-content>), <italic>E84052</italic> (<named-content xmlns:xlink="http://www.w3.org/1999/xlink" content-type="dwc:institutional_code" xlink:type="simple">PE</named-content>), <italic>S.X. Liu, J.X. Zhu &amp; L.J. Liu 2016020</italic> (JXCM).</p></tp:treatment-sec><tp:treatment-sec><!--Section generated to contain objects referenced in tp:taxon-treatment.--><fig id="F2" position="float" orientation="portrait"><label>Figure 2.</label><caption><p>Photos of <italic><tp:taxon-name><tp:taxon-name-part taxon-name-part-type="genus" reg="Epimedium">E.</tp:taxon-name-part> <tp:taxon-name-part taxon-name-part-type="species" reg="ecalcaratum">ecalcaratum</tp:taxon-name-part></tp:taxon-name></italic>, <italic><tp:taxon-name><tp:taxon-name-part taxon-name-part-type="genus" reg="Epimedium">E.</tp:taxon-name-part> <tp:taxon-name-part taxon-name-part-type="species" reg="platypetalum">platypetalum</tp:taxon-name-part></tp:taxon-name></italic>, and <italic><tp:taxon-name><tp:taxon-name-part taxon-name-part-type="genus" reg="Epimedium">E.</tp:taxon-name-part> <tp:taxon-name-part taxon-name-part-type="species" reg="campanulatum">campanulatum</tp:taxon-name-part></tp:taxon-name></italic>. <bold>A–B</bold> Flower of <italic><tp:taxon-name><tp:taxon-name-part taxon-name-part-type="genus" reg="Epimedium">E.</tp:taxon-name-part> <tp:taxon-name-part taxon-name-part-type="species" reg="ecalcaratum">ecalcaratum</tp:taxon-name-part></tp:taxon-name></italic> <bold>C</bold> Rhizome of <italic><tp:taxon-name><tp:taxon-name-part taxon-name-part-type="genus" reg="Epimedium">E.</tp:taxon-name-part> <tp:taxon-name-part taxon-name-part-type="species" reg="ecalcaratum">ecalcaratum</tp:taxon-name-part></tp:taxon-name></italic> <bold>D</bold> Morphology of <italic><tp:taxon-name><tp:taxon-name-part taxon-name-part-type="genus" reg="Epimedium">E.</tp:taxon-name-part> <tp:taxon-name-part taxon-name-part-type="species" reg="ecalcaratum">ecalcaratum</tp:taxon-name-part></tp:taxon-name></italic> <bold>E–F</bold> Flower of <italic><tp:taxon-name><tp:taxon-name-part taxon-name-part-type="genus" reg="Epimedium">E.</tp:taxon-name-part> <tp:taxon-name-part taxon-name-part-type="species" reg="platypetalum">platypetalum</tp:taxon-name-part></tp:taxon-name></italic> <bold>G</bold> Rhizome of <italic><tp:taxon-name><tp:taxon-name-part taxon-name-part-type="genus" reg="Epimedium">E.</tp:taxon-name-part> <tp:taxon-name-part taxon-name-part-type="species" reg="platypetalum">platypetalum</tp:taxon-name-part></tp:taxon-name></italic> <bold>H</bold> Morphology of <italic><tp:taxon-name><tp:taxon-name-part taxon-name-part-type="genus" reg="Epimedium">E.</tp:taxon-name-part> <tp:taxon-name-part taxon-name-part-type="species" reg="platypetalum">platypetalum</tp:taxon-name-part></tp:taxon-name></italic> <bold>I–J</bold> Flower of <italic><tp:taxon-name><tp:taxon-name-part taxon-name-part-type="genus" reg="Epimedium">E.</tp:taxon-name-part> <tp:taxon-name-part taxon-name-part-type="species" reg="campanulatum">campanulatum</tp:taxon-name-part></tp:taxon-name></italic> <bold>K</bold> Rhizome of <italic><tp:taxon-name><tp:taxon-name-part taxon-name-part-type="genus" reg="Epimedium">E.</tp:taxon-name-part> <tp:taxon-name-part taxon-name-part-type="species" reg="campanulatum">campanulatum</tp:taxon-name-part></tp:taxon-name></italic> <bold>L</bold> Morphology of <italic><tp:taxon-name><tp:taxon-name-part taxon-name-part-type="genus" reg="Epimedium">E.</tp:taxon-name-part> <tp:taxon-name-part taxon-name-part-type="species" reg="campanulatum">campanulatum</tp:taxon-name-part></tp:taxon-name></italic>.</p></caption><graphic xmlns:xlink="http://www.w3.org/1999/xlink" xlink:href="phytokeys-78-023-g002.jpg" position="float" orientation="portrait" xlink:type="simple" id="oo_128178.jpg"/></fig></tp:treatment-sec><ref-list><ref id="B6"><mixed-citation xmlns:xlink="http://www.w3.org/1999/xlink" xlink:type="simple">
          <institution xlink:type="simple">IUCN</institution> (<year>2015</year>) <source>The IUCN red list of threatened species, version 2015.4</source>. <publisher-name>IUCN Red List Unit</publisher-name>, <publisher-loc>Cambridge U.K.</publisher-loc> <ext-link xlink:type="simple" ext-link-type="uri" xlink:href="http://www.iucnredlist.org/">http://www.iucnredlist.org/</ext-link> [accessed: 27 June 2016]</mixed-citation></ref></ref-list></tp:taxon-treatment>
