# Supplementary material for: A taxonomic revision of three Chinese spurless species of genus Epimedium L. (Berberidaceae)
Source: PhytoKeys. 2017 Mar 23;(78):23–36. doi: 10.3897/phytokeys.78.11640 (PMC5543273; doi:10.3897/phytokeys.78.11640)
Supplement: XML Treatment for Epimedium campanulatum [file phytokeys.78.11640-treatment3.xml]

<!DOCTYPE tp:taxon-treatment
  PUBLIC "-//TaxonX//DTD Taxonomic Treatment Publishing DTD v0 20100105//EN" "tax-treatment-NSO.dtd">
<tp:taxon-treatment xmlns:tp="http://www.plazi.org/taxpub"><tp:treatment-meta><kwd-group><label>Taxon classification</label><kwd><named-content xmlns:xlink="http://www.w3.org/1999/xlink" content-type="kingdom">Plantae</named-content></kwd><kwd><named-content xmlns:xlink="http://www.w3.org/1999/xlink" content-type="order">ORDO</named-content></kwd><kwd><named-content xmlns:xlink="http://www.w3.org/1999/xlink" content-type="family">FAMILIA</named-content></kwd></kwd-group><mixed-citation publication-type="journal"><person-group><name><surname>Liu</surname><given-names>Shaoxiong</given-names></name><name><surname>Liu</surname><given-names>Linjian</given-names></name><name><surname>Huang</surname><given-names>Xiaofang</given-names></name><name><surname>Zhu</surname><given-names>Yuye</given-names></name><name><surname>Xu</surname><given-names>Yanqin</given-names></name></person-group><article-title>A taxonomic revision of three Chinese spurless species of genus <italic><tp:taxon-name><tp:taxon-name-part taxon-name-part-type="genus" reg="Epimedium">Epimedium</tp:taxon-name-part></tp:taxon-name></italic> L. (<tp:taxon-name><tp:taxon-name-part taxon-name-part-type="family">Berberidaceae</tp:taxon-name-part></tp:taxon-name>)</article-title><source>PhytoKeys</source><day>23</day><month>3</month><year>2017</year><volume>2017</volume><issue>78</issue><fpage>23</fpage><lpage>36</lpage><pub-id pub-id-type="doi">10.3897/phytokeys.78.11640</pub-id></mixed-citation></tp:treatment-meta><tp:nomenclature><tp:taxon-name>
              <tp:taxon-name-part taxon-name-part-type="genus" reg="Epimedium">Epimedium</tp:taxon-name-part>
              <tp:taxon-name-part taxon-name-part-type="species" reg="campanulatum">campanulatum</tp:taxon-name-part>
            </tp:taxon-name><tp:taxon-authority>Ogisu</tp:taxon-authority><xref ref-type="fig" rid="F2">Figs 2I–L</xref><xref ref-type="fig" rid="F3">, 3M–Q</xref><!--PageBreak--><!--PageBreak--><tp:nomenclature-citation-list><tp:nomenclature-citation><tp:taxon-name>
                  <tp:taxon-name-part taxon-name-part-type="genus" reg="Epimedium">Epimedium</tp:taxon-name-part> <tp:taxon-name-part taxon-name-part-type="species" reg="campanulatum">campanulatum</tp:taxon-name-part></tp:taxon-name><comment>Ogisu, Kew Bull., 51: 401. 1996. Type: China. Sichuan: Dujiangyan, alt. 2000 m, 15 May 1994, <italic>Ogisu 94305</italic> (Holotype, K).</comment></tp:nomenclature-citation></tp:nomenclature-citation-list></tp:nomenclature><tp:treatment-sec sec-type="description" id="SECID0EYRAG"><title>Description.</title><p>Flowering stem 35–50 cm long. Rhizome compact, 4–6 mm in diameter. Leaves basal and cauline, trifoliolate; leaflets ovate, 4.5–6 × 2.5–4 cm, vein evident, apex rounded, base deeply cordate with regularly rounded lobes, terminal leaflet with equal rounded lobes, lateral leaflets oblique with outer lobe large and rounded, inner lobe smaller and rounded, margin spinose-serrate, abaxially pilose. Flowering stem usually with 2 alternate (mostly 2 trifoliolate and occasional 1 trifoliolate and 1 unifoliolate) or opposite leaves, sometimes 3 alternate leaves, and 1 trifoliolate leaves also occasionally observed. Inflorescence panicle, 15–43-flowered, 11–23 cm long, almost glabrous. Flowers ca. 10 mm in diam., yellow, pedicels 1.2–1.8 cm long, glandular hairs. Outer sepals 4, green, broadly ovate, ca. 2 ×2.5 mm. Inner sepals 4, red-tinged, ovate, ca. 2.5–3 × 1–1.5 mm. Petals 4, yellow, spurless, ca. 6–8 × 5–7 mm, obovate, apex rounded. Stamens ca. 2.5 mm; anthers yellow, ca. 1 mm.</p></tp:treatment-sec><tp:treatment-sec sec-type="distribution" id="SECID0E4RAG"><title>Distribution and habitat.</title><p>
              <italic><tp:taxon-name><tp:taxon-name-part taxon-name-part-type="genus" reg="Epimedium">Epimedium</tp:taxon-name-part> <tp:taxon-name-part taxon-name-part-type="species" reg="campanulatum">campanulatum</tp:taxon-name-part></tp:taxon-name></italic> occurs in Dujiangyan, Sichuan, often on mountain slopes; 2000 m.</p></tp:treatment-sec><tp:treatment-sec sec-type="phenology" id="SECID0EOSAG"><title>Phenology.</title><p>
              <italic><tp:taxon-name><tp:taxon-name-part taxon-name-part-type="genus" reg="Epimedium">Epimedium</tp:taxon-name-part> <tp:taxon-name-part taxon-name-part-type="species" reg="campanulatum">campanulatum</tp:taxon-name-part></tp:taxon-name></italic> flowers from May to June, and fruits from June to July.</p><!--PageBreak--></tp:treatment-sec><tp:treatment-sec sec-type="IUCN Red List category" id="SECID0EATAG"><title>
              <abbrev xmlns:xlink="http://www.w3.org/1999/xlink" content-type="institution" xlink:title="International Union for Conservation of Nature" id="ABBRID0EFTAG" xlink:type="simple">IUCN</abbrev> Red List category.</title><p>Only known from Dujiangyan, Sichuan, <italic><tp:taxon-name><tp:taxon-name-part taxon-name-part-type="genus" reg="Epimedium">Epimedium</tp:taxon-name-part> <tp:taxon-name-part taxon-name-part-type="species" reg="campanulatum">campanulatum</tp:taxon-name-part></tp:taxon-name></italic> was designated as endangered (<abbrev xmlns:xlink="http://www.w3.org/1999/xlink" xlink:title="endangered" id="ABBRID0EXTAG" xlink:type="simple">EN</abbrev>) according to the International Union for Conservation of Nature (<abbrev xmlns:xlink="http://www.w3.org/1999/xlink" content-type="institution" xlink:title="International Union for Conservation of Nature" id="ABBRID0E2TAG" xlink:type="simple">IUCN</abbrev>) Red List criteria (<xref ref-type="bibr" rid="B6">IUCN 2015</xref>), because of environment deterioration.</p></tp:treatment-sec><tp:treatment-sec sec-type="material" id="SECID0EEUAG"><title>Specimens examined.</title><p>
              <bold>China. Sichuan</bold>: Dujiangyan, <italic>Q. Wang, K. Yao, 9015</italic> (<named-content xmlns:xlink="http://www.w3.org/1999/xlink" content-type="dwc:institutional_code" xlink:type="simple">PE</named-content>), <italic>Z.B. Feng 960035</italic> (<abbrev xmlns:xlink="http://www.w3.org/1999/xlink" content-type="institution" xlink:title="Virtual Museum System" id="ABBRID0EVUAG" xlink:type="simple">HX</abbrev>), <italic>C. Zhang, Z.B. Feng 960055</italic> (<abbrev xmlns:xlink="http://www.w3.org/1999/xlink" content-type="institution" xlink:title="Virtual Museum System" id="ABBRID0E3UAG" xlink:type="simple">HX</abbrev>), <italic>C. Zhang, G.J. Wu 990210</italic> (<abbrev xmlns:xlink="http://www.w3.org/1999/xlink" content-type="institution" xlink:title="Virtual Museum System" id="ABBRID0EDVAG" xlink:type="simple">HX</abbrev>), <italic>S.X. Liu &amp; L.J. Liu 2016028</italic> (JXCM), <italic>T.T. Yu 801</italic> (<abbrev xmlns:xlink="http://www.w3.org/1999/xlink" content-type="institution" xlink:title="Nanjing University" xlink:type="simple">N</abbrev>).</p></tp:treatment-sec><tp:treatment-sec><!--Section generated to contain objects referenced in tp:taxon-treatment.--><fig id="F2" position="float" orientation="portrait"><label>Figure 2.</label><caption><p>Photos of <italic><tp:taxon-name><tp:taxon-name-part taxon-name-part-type="genus" reg="Epimedium">E.</tp:taxon-name-part> <tp:taxon-name-part taxon-name-part-type="species" reg="ecalcaratum">ecalcaratum</tp:taxon-name-part></tp:taxon-name></italic>, <italic><tp:taxon-name><tp:taxon-name-part taxon-name-part-type="genus" reg="Epimedium">E.</tp:taxon-name-part> <tp:taxon-name-part taxon-name-part-type="species" reg="platypetalum">platypetalum</tp:taxon-name-part></tp:taxon-name></italic>, and <italic><tp:taxon-name><tp:taxon-name-part taxon-name-part-type="genus" reg="Epimedium">E.</tp:taxon-name-part> <tp:taxon-name-part taxon-name-part-type="species" reg="campanulatum">campanulatum</tp:taxon-name-part></tp:taxon-name></italic>. <bold>A–B</bold> Flower of <italic><tp:taxon-name><tp:taxon-name-part taxon-name-part-type="genus" reg="Epimedium">E.</tp:taxon-name-part> <tp:taxon-name-part taxon-name-part-type="species" reg="ecalcaratum">ecalcaratum</tp:taxon-name-part></tp:taxon-name></italic> <bold>C</bold> Rhizome of <italic><tp:taxon-name><tp:taxon-name-part taxon-name-part-type="genus" reg="Epimedium">E.</tp:taxon-name-part> <tp:taxon-name-part taxon-name-part-type="species" reg="ecalcaratum">ecalcaratum</tp:taxon-name-part></tp:taxon-name></italic> <bold>D</bold> Morphology of <italic><tp:taxon-name><tp:taxon-name-part taxon-name-part-type="genus" reg="Epimedium">E.</tp:taxon-name-part> <tp:taxon-name-part taxon-name-part-type="species" reg="ecalcaratum">ecalcaratum</tp:taxon-name-part></tp:taxon-name></italic> <bold>E–F</bold> Flower of <italic><tp:taxon-name><tp:taxon-name-part taxon-name-part-type="genus" reg="Epimedium">E.</tp:taxon-name-part> <tp:taxon-name-part taxon-name-part-type="species" reg="platypetalum">platypetalum</tp:taxon-name-part></tp:taxon-name></italic> <bold>G</bold> Rhizome of <italic><tp:taxon-name><tp:taxon-name-part taxon-name-part-type="genus" reg="Epimedium">E.</tp:taxon-name-part> <tp:taxon-name-part taxon-name-part-type="species" reg="platypetalum">platypetalum</tp:taxon-name-part></tp:taxon-name></italic> <bold>H</bold> Morphology of <italic><tp:taxon-name><tp:taxon-name-part taxon-name-part-type="genus" reg="Epimedium">E.</tp:taxon-name-part> <tp:taxon-name-part taxon-name-part-type="species" reg="platypetalum">platypetalum</tp:taxon-name-part></tp:taxon-name></italic> <bold>I–J</bold> Flower of <italic><tp:taxon-name><tp:taxon-name-part taxon-name-part-type="genus" reg="Epimedium">E.</tp:taxon-name-part> <tp:taxon-name-part taxon-name-part-type="species" reg="campanulatum">campanulatum</tp:taxon-name-part></tp:taxon-name></italic> <bold>K</bold> Rhizome of <italic><tp:taxon-name><tp:taxon-name-part taxon-name-part-type="genus" reg="Epimedium">E.</tp:taxon-name-part> <tp:taxon-name-part taxon-name-part-type="species" reg="campanulatum">campanulatum</tp:taxon-name-part></tp:taxon-name></italic> <bold>L</bold> Morphology of <italic><tp:taxon-name><tp:taxon-name-part taxon-name-part-type="genus" reg="Epimedium">E.</tp:taxon-name-part> <tp:taxon-name-part taxon-name-part-type="species" reg="campanulatum">campanulatum</tp:taxon-name-part></tp:taxon-name></italic>.</p></caption><graphic xmlns:xlink="http://www.w3.org/1999/xlink" xlink:href="phytokeys-78-023-g002.jpg" position="float" orientation="portrait" xlink:type="simple" id="oo_128178.jpg"/></fig><fig id="F3" position="float" orientation="portrait"><label>Figure 3.</label><caption><p>Population variation of leaves morphology in <italic><tp:taxon-name><tp:taxon-name-part taxon-name-part-type="genus" reg="Epimedium">E.</tp:taxon-name-part> <tp:taxon-name-part taxon-name-part-type="species" reg="ecalcaratum">ecalcaratum</tp:taxon-name-part></tp:taxon-name></italic>, <italic><tp:taxon-name><tp:taxon-name-part taxon-name-part-type="genus" reg="Epimedium">E.</tp:taxon-name-part> <tp:taxon-name-part taxon-name-part-type="species" reg="platypetalum">platypetalum</tp:taxon-name-part></tp:taxon-name></italic>, and <italic><tp:taxon-name><tp:taxon-name-part taxon-name-part-type="genus" reg="Epimedium">E.</tp:taxon-name-part> <tp:taxon-name-part taxon-name-part-type="species" reg="campanulatum">campanulatum</tp:taxon-name-part></tp:taxon-name></italic>. <bold>A–G</bold> <italic><tp:taxon-name><tp:taxon-name-part taxon-name-part-type="genus" reg="Epimedium">E.</tp:taxon-name-part> <tp:taxon-name-part taxon-name-part-type="species" reg="ecalcaratum">ecalcaratum</tp:taxon-name-part></tp:taxon-name></italic> <bold>H–L</bold> <italic><tp:taxon-name><tp:taxon-name-part taxon-name-part-type="genus" reg="Epimedium">E.</tp:taxon-name-part> <tp:taxon-name-part taxon-name-part-type="species" reg="platypetalum">platypetalum</tp:taxon-name-part></tp:taxon-name></italic> <bold>M–Q</bold> <italic><tp:taxon-name><tp:taxon-name-part taxon-name-part-type="genus" reg="Epimedium">E.</tp:taxon-name-part> <tp:taxon-name-part taxon-name-part-type="species" reg="campanulatum">campanulatum</tp:taxon-name-part></tp:taxon-name></italic>.</p></caption><graphic xmlns:xlink="http://www.w3.org/1999/xlink" xlink:href="phytokeys-78-023-g003.jpg" position="float" orientation="portrait" xlink:type="simple" id="oo_128179.jpg"/></fig></tp:treatment-sec><ref-list><ref id="B6"><mixed-citation xmlns:xlink="http://www.w3.org/1999/xlink" xlink:type="simple">
          <institution xlink:type="simple">IUCN</institution> (<year>2015</year>) <source>The IUCN red list of threatened species, version 2015.4</source>. <publisher-name>IUCN Red List Unit</publisher-name>, <publisher-loc>Cambridge U.K.</publisher-loc> <ext-link xlink:type="simple" ext-link-type="uri" xlink:href="http://www.iucnredlist.org/">http://www.iucnredlist.org/</ext-link> [accessed: 27 June 2016]</mixed-citation></ref></ref-list></tp:taxon-treatment>
